# Supplementary material for: Visual Status in a Portuguese Population with Intellectual Disability
Source: Int J Environ Res Public Health. 2020 Oct 22;17(21):7715. doi: 10.3390/ijerph17217715 (PMC7672629; doi:10.3390/ijerph17217715)
Supplement: Supplementary file 1 [file ijerph-17-07715-s001.zip]

Archive with 1 entries (1 files):
- ijerph-963102-supplementary.xlsx
