# Supplementary material for: Visual Status in a Portuguese Population with Intellectual Disability
Source: Int J Environ Res Public Health. 2020 Oct 22;17(21):7715. doi: 10.3390/ijerph17217715 (PMC7672629; doi:10.3390/ijerph17217715)
Supplement: Supplementary file 1 [file ijerph-17-07715-s001.zip › ijerph-963102-supplementary.xlsx]

## Sheet: Hoja1
							Spectacle Refraction							Presenting Visual Acuity										Autorefraction						Best Corrected VA		Anterior Segment		Posterior Segment
# Individual	Event	Gender	Age	Medical Histoty	Last Exam	Spectacle Use	Sphere OD	Cylinder OD	Axis OD	Sphere OS	Cylinder OS	Axis OS	Addition	OD	OS	Near OU	Cover Test Distance	Cover Test Near	CT Other Findings	Stereopsis	Colour Vision	IOP OD	IOP OS	Sphere OD	Cylinder OD	Axis OD	Sphere OS	Cylinder OS	Axis OS	OD	OS	OD	OS	OD	OS
1	2012	M	49	Difficulty in Seeing Distance and Near	<1	1	2.25	-0.5	10	1	0	0	1	0.7	0.3	0.3	Ortoforia	Exoforia		Fail	Fail	21	25	4.12	-3.75	104	0.75	0	NA	0.84	0.22	Normal	Normal	IOL	IOL
2	2012	F	44	No Symptoms	1 to 3	1	-1	0	0	-1.5	-0.5	60	2.75	0.2	0.2	0.6	Ortoforia	NR		Fail	Normal	18	17	-0.75	-0.5	130	0.25	-1	34	0	0	Pterygium/Pingueculae	Pterygium/Pingueculae	Lens Opacities	Lens Opacities
3	2012	M	58	Difficulty in Seeing Distance and Near	Unknown	1	1	-0.25	90	1.75	-1.5	90	2.75	0.1	0.2	0.4	Ortoforia	Ortoforia		Pass	Normal	16	16	2.5	-0.62	120	2.5	-2.25	79	NR	NR	Normal	Normal	Cataract	Cataract
4	2012	F	27	No Symptoms	Never	0	NR	NR	NR	NR	NR	NR	NR	0.2	0.2	0.3	Exoforia	Ortoforia		Fail	Normal	20	19	0.62	-0.62	55	1.12	-0.37	151	0.22	0.1	Normal	Normal	Normal	Normal
5	2012	M	35	No Symptoms	Never	0	NR	NR	NR	NR	NR	NR	NR	NR	NR	NR	NR	NR		NR	NR	19	19	1.25	-0.25	122	1.87	-1	175	NR	NR	Normal	Conjunctival hyperaemia	Normal	Normal
6	2012	M	18	No Symptoms	<1	1	4.25	-2.5	100	4	-2.75	180	NA	0.5	0.5	0.3	Endotropia	Endotropia		Pass	Normal	NR	NR	NR	NR	NR	NR	NR	NR	NR	NR	Normal	Normal	Normal	Normal
7	2012	M	57	No Symptoms	Never	0	NR	NR	NR	NR	NR	NR	NR	NR	NR	NR	NR	NR		NR	NR	NR	NR	0.62	-0.62	55	1.12	-0.37	151	NR	NR	Pterygium/Pingueculae	Conjunctival hyperaemia	Cataract	Cataract
8	2012	F	47	No Symptoms	Never	0	NR	NR	NR	NR	NR	NR	NR	0.4	0.4	0.4	Ortoforia	Ortoforia		NR	Normal	15	15	0.75	-0.5	85	0.12	-0.62	101	0.4	0.4	Normal	Normal	Cataract	Cataract
9	2012	F	48	No Symptoms	Never	0	NR	NR	NR	NR	NR	NR	NR	NR	NR	NR	NR	NR		NR	NR	10	10	NR	NR	NR	NR	NR	NR	NR	NR	Normal	Normal	Normal	Normal
10	2012	M	58	No Symptoms	Unknown	0	NR	NR	NR	NR	NR	NR	NR	NR	NR	0.4	Ortoforia	Ortoforia		NR	Normal	22	21	0.75	-1	110	1.25	-0.87	58	0.3	0.3	Pterygium/Pingueculae	Pterygium/Pingueculae	Normal	Normal
11	2012	M	51	Difficulty in Seeing Distance and Near	Unknown	1	14	-1.75	180	11	0	0	NA	0.3	0.7	NR	Exotropia	Exotropia		NR	Fail	11	12	15.5	-2.12	90	NR	NR	NR	0.24	1	Meibomian gland dysfunction	Meibomian gland dysfunction; Pterygium/Pingueculae	IOL	IOL
12	2012	M	56	No Symptoms	Never	0	NR	NR	NR	NR	NR	NR	NR	0	1	NR	Hipertropia	Hipertropia		NR	Normal	17	19	-0.25	-2	163	0.25	-1.25	70	NR	NR	Normal	Normal	Cataract	Cataract
13	2012	M	59	No Symptoms	Never	0	NR	NR	NR	NR	NR	NR	NR	NR	NR	NR	NR	NR		NR	NR	NR	NR	NR	NR	NR	NR	NR	NR	NR	NR	Normal	Normal	Cataract	Cataract
14	2012	M	26	No Symptoms	<1	1	0.25	0	0	-1.25	-0.25	130	NA	0.3	0.4	0.8	NR	NR		NR	NR	7	9	0.12	0	NA	-1	-0.37	76	NR	NR	Normal	Normal	Normal	Normal
15	2012	M	65	No Symptoms	Never	0	NR	NR	NR	NR	NR	NR	NR	NR	NR	NR	NR	NR		NR	Normal	NR	NR	NR	NR	NR	NR	NR	NR	NR	NR	Normal	Normal	Normal	Normal
16	2012	F	48	No Symptoms	Never	0	NR	NR	NR	NR	NR	NR	NR	-0.2	0	0	Ortoforia	Ortoforia		Pass	Normal	16	15	-0.75	-0.12	130	-0.25	0	NA	-0.1	-0.1	Normal	Normal	Normal	Normal
17	2012	M	29	No Symptoms	<1	0	NR	NR	NR	NR	NR	NR	NA	NR	NR	NR	NR	NR		NR	NR	NR	NR	NR	NR	NR	NR	NR	NR	NR	NR	Normal	Normal	Normal	Cataract
18	2012	F	56	Difficulty in Seeing Distance and Near; Headaches	1 to 3	1	0.5	-0.5	160	0.75	0	0	NA	0.4	0.4	0.8	Ortoforia	Ortoforia		Fail	Fail	17	15	1.62	-0.87	57	1.62	-0.62	84	0.1	0.24	Normal	Normal	Normal	Normal
19	2012	F	27	No Symptoms	Never	0	NR	NR	NR	NR	NR	NR	NR	NR	NR	NR	NR	NR		NR	NR	NR	NR	NR	NR	NR	NR	NR	NR	NR	NR	Blepharitis; Conjunctivitis	Blepharitis; Conjunctivitis	Normal	Normal
20	2012	M	36	No Symptoms	>3	0	NR	NR	NR	NR	NR	NR	NR	0.3	0.4	0.3	Ortoforia	Exoforia		Pass	Normal	18	17	-0.12	-2.62	21	0.37	-3.87	156	NR	NR	Normal	Normal	Lens Opacities	Lens Opacities
21	2012	M	32	No Symptoms	Never	0	NR	NR	NR	NR	NR	NR	NR	0	0.1	NR	Exoforia	Exoforia		Pass	Normal	10	15	-0.5	-0.25	114	0.37	-0.75	31	NR	NR	Normal	Normal	Normal	Normal
22	2012	F	48	Difficulty in Seeing Distance and Near	Unknown	0	NR	NR	NR	NR	NR	NR	NR	NR	NR	0.8	Exotropia	Exotropia		NR	Fail	NR	19	3.5	-4.75	73	3.12	-3.5	104	NR	NR	Normal	Normal	Normal	Normal
23	2012	F	33	No Symptoms	1 to 3	1	NR	NR	NR	NR	NR	NR	NR	NR	NR	NR	Exotropia	Exotropia		Fail	Fail	12	15	-1.5	-1.37	72	-1	-1.12	88	0.7	0.7	Normal	Normal	Optic Disk Anomality	Optic Disk Anomality
24	2012	M	33	No Symptoms	>3	0	NR	NR	NR	NR	NR	NR	NR	0.8	0.8	0.5	Ortoforia	Endoforia		Pass	Normal	23	24	-0.12	-1.75	175	-3.75	-1.5	178	0.22	0.24	Normal	Normal	Normal	Normal
25	2012	M	34	Difficulty in Seeing Distance and Near	Unknown	1	-1.25	-2.75	80	-2	-4	10	NA	0.8	1	1	NR	NR		NR	Normal	NR	NR	-4.75	-3.37	163	-6.25	-3.12	12	0.3	0.3	Conjunctival hyperaemia; Meibomian gland dysfunction	Conjunctival hyperaemia; Meibomian gland dysfunction	Cataract	Cataract
26	2012	M	21	Difficulty in Seeing Distance and Near	Unknown	1	0.5	0	0	0.5	0	0	NA	NR	NR	0.1	NR	NR		Fail	Normal	10	9	-3.25	-2.12	69	-1	-0.62	52	NR	NR	Conjunctival hyperaemia	Conjunctival hyperaemia	Cataract	Cataract
27	2012	M	23	No Symptoms	Never	0	NR	NR	NR	NR	NR	NR	NR	0.1	-0.1	0	Ortoforia	Ortoforia		Pass	Normal	17	20	1.37	-0.37	51	1.87	-0.37	102	0	0	Conjunctival hyperaemia; Conjunctival follicles	Conjunctival hyperaemia; Conjunctival follicles	Normal	Normal
28	2012	F	45	Difficulty in Seeing Distance and Near; Headaches	1 to 3	0	NR	NR	NR	NR	NR	NR	NR	NR	NR	NR	Exoforia	Exoforia		Pass	Normal	15	15	0	-0.75	58	-0.75	-0.62	149	0.1	0.1	Normal	Normal	Normal	Normal
29	2012	F	18	Difficulty in Seeing Distance and Near	1 to 3	1	-0.25	-0.75	170	-0.25	-0.5	110	NA	0	0	0.1	Exotropia	Exotropia		Pass	Normal	NR	NR	-0.37	-0.75	149	-0.37	-0.75	22	NR	NR	Normal	Normal	Normal	Normal
30	2012	M	37	No Symptoms	Never	0	NR	NR	NR	NR	NR	NR	NR	0	0	0	Ortoforia	Ortoforia		Fail	Normal	14	17	0.87	-0.25	152	1.12	-0.25	27	0.02	0	Normal	Normal	Normal	Normal
31	2012	M	47	Difficulty in Seeing Distance and Near; Headaches	1 to 3	0	NR	NR	NR	NR	NR	NR	NR	0.1	0	0.5	Ortoforia	Ortoforia		Pass	Normal	19	14	0.25	-5	114	0.5	-0.37	126	0.1	0	Normal	Normal	Normal	Normal
32	2012	M	57	Headaches	Never	0	NR	NR	NR	NR	NR	NR	NR	NR	NR	NR	NR	NR		NR	NR	NR	NR	2.5	-0.37	110	3.62	-0.87	118	NR	NR	Normal	Normal	Normal	Normal
33	2012	F	30	Difficulty in Seeing Distance and Near; Headaches	1 to 3	1	1.75	-3.25	90	1.25	-4	180	Na	0.2	0.3	0.1	Ortoforia	Endotropia		Pass	Normal	16	17	1	-2.75	179	0.75	-3.87	177	0	0	Conjunctival hyperaemia; Meibomian gland dysfunction	Conjunctival hyperaemia; Meibomian gland dysfunction	Normal	Normal
	2012	M	27	No Symptoms	Unknown	0	NR	NR	NR	NR	NR	NR	NR	0	0	0	Ortoforia	NR		Pass	Normal	19	NR	-0.5	0	NA	-2.37	-0.37	82	NR	NR	Normal	Normal	Normal	Normal
35	2012	F	36	No Symptoms	Unknown	0	NR	NR	NR	NR	NR	NR	NR	0	0	0	Ortoforia	Exoforia		Pass	Normal	16	15	-0.25	-0.12	78	0.25	-0.37	19	NR	NR	Normal	Normal	Normal	Normal
36	2012	M	31	No Symptoms	Unknown	0	NR	NR	NR	NR	NR	NR	NR	NR	NR	0.3	Ortoforia	Ortoforia		Fail	Fail	NR	NR	-1.5	-1.75	79ª	0.75	-0.75	98	0.7	0.1	Conjunctival hyperaemia;Meibomian gland dysfunction	Conjunctival hyperaemia; Meibomian gland dysfunction	Normal	Normal
37	2012	M	25	Difficulty in seeing Distance; Headaches; light Sensitivity	1 to 3	1	0	-0.75	50	0	-0.75	40	NA	0.1	0.2	0.1	Ortoforia	Ortoforia		Pass	Fail	13	16	0.25	-0.62	132	0.87	-1.25	63	0	0.04	Conjunctival hyperaemia; Meibomian gland dysfunction; Conjunctival follicles	Conjunctival hyperaemia; Meibomian gland dysfunction; Conjunctival follicles	Normal	Normal
38	2012	M	27	No Symptoms	Unknown	0	NR	NR	NR	NR	NR	NR	NR	NR	NR	0.2	Exoforia	Exoforia		NR	Normal	NR	NR	0.25	-0.62	151	0.37	-1.12	6	NR	NR	Normal	Normal	Normal	Normal
39	2012	M	32	No Symptoms	>3	1	0.75	-0.25	10	0.25	0	0	NA	1	1	NR	Hipertropia	Hipertropia		NR	NR	NR	NR	1	-0.12	19	0.75	-0.5	73	NR	NR	Conjunctival hyperaemia; Meibomian gland dysfunction	Conjunctival hyperaemia; Meibomian gland dysfunction	Normal	Normal
40	2012	M	33	No Symptoms	Unknown	0	NR	NR	NR	NR	NR	NR	NR	0	0	0.3	Ortoforia	Ortoforia		NR	Normal	NR	NR	-0.62	-0.12	30	-0.37	-0.5	38	NR	NR	Conjunctival hyperaemia	Conjunctival hyperaemia	Normal	Normal
41	2012	M	36	No Symptoms	Never	0	NR	NR	NR	NR	NR	NR	NR	0	0.3	0.1	Exoforia	Exotropia		NR	Normal	18	16	0.12	-1.12	128	0.37	-1.87	29	0	0.04	Normal	Normal	Normal	Normal
42	2012	F	26	No Symptoms	Unknown	0	NR	NR	NR	NR	NR	NR	NR	0.6	0.8	NR	NR	NR		NR	NR	NR	NR	-1	-0.5	41	-0.62	-0.87	171	0	0.1	Normal	Normal	Normal	Normal
43	2012	F	24	Difficulty in Seeing Distance and Near	Unknown	1	1.5	0	0	1.5	0	0	NA	0.1	0.1	0.2	NR	NR		Pass	NR	15	18	1.5	-0.5	68	0.62	-0.25	150	0	0	Normal	Normal	Normal	Normal
44	2012	M	18	Difficulty in seeing near	Unknown	1	0.5	0	0	1.25	-0.75	20	NA	0.6	0.6	0.2	NR	NR		Pass	Normal	NR	NR	-0.25	-0.75	91	1.25	-2	60	0.22	0.22	Normal	Normal	Normal	Normal
45	2012	M	26	Difficulty in Seeing Distance and Near	Unknown	1	-1	-3	80	-2	-1.5	180	NA	NR	NR	0.4	Ortoforia	Ortoforia		Fail	Fail	NR	NR	-1.62	-3.5	170	-2.12	-1.62	5	0.26	0.44	Conjunctival hyperaemia	Conjunctival hyperaemia	Normal	Normal
46	2012	M	42	Difficulty in seeing Distance; Headaches	1 to 3	1	-5.5	-0.5	130	-5	0	0	NA	0.1	1	0.3	Endotropia	endotropia		Fail	Normal	15	16	-5.5	-1	36	NR	NR	NR	0.1	NR	Pterygium/Pingueculae	Conjunctival hyperaemia	Normal	Normal
47	2012	M	30	No Symptoms	Unknown	0	NR	NR	NR	NR	NR	NR	NR	0	0.1	0.1	Ortoforia	Exotropia; Hipertropia		NR	Normal	25	27	-0.25	-0.25	88	0.12	-2.5	47	NR	NR	Conjunctival hyperaemia	Conjunctival hyperaemia	Optic disck head anomaly - glaucoma suspect	Optic disck head anomaly - glaucoma suspect
48	2012	M	21	No Symptoms	Unknown	0	NR	NR	NR	NR	NR	NR	NR	0	0.1	0.1	Ortoforia	Ortoforia		Pass	Normal	NR	14	-0.25	-0.12	156	0	-0.12	54	NR	NR	Normal	Normal	Normal	Normal
49	2012	M	35	No Symptoms	Unknown	0	NR	NR	NR	NR	NR	NR	NR	NR	NR	NR	NR	NR		Pass	Normal	10	9	0.12	-0.62	109	0.5	-1.25	76	NR	NR	Madarosis; Meibomian gland dysfunction	Madarosis; Meibomian gland dysfunction	Normal	Normal
50	2012	M	27	No Symptoms	Unknown	0	NR	NR	NR	NR	NR	NR	NR	1	0.9	1.3	NR	NR		NR	Normal	17	19	-1.37	-0.5	11	-0.25	-0.75	2	NR	NR	Conjunctival hyperaemia; Hiperémia Conjuntival; Folículos Conjuntivais	Pterígio/ Pinguécula; Conjunctival hyperaemia; Folículos Conjuntivais	Normal	Normal
51	2012	M	25	No Symptoms	Unknown	0	NR	NR	NR	NR	NR	NR	NR	0	0	0	Ortoforia	Exoforia		Pass	Fail	NR	NR	0.12	0	NA	-0.12	-0.75	93	NR	NR	Normal	Normal	Normal	Normal
52	2012	M	27	No Symptoms	Unknown	0	NR	NR	NR	NR	NR	NR	NR	NR	NR	NR	NR	NR		NR	NR	NR	NR	NR	NR	NR	NR	NR	NR	NR	NR	Normal	Normal	Normal	Normal
53	2012	M	32	No Symptoms	Never	0	NR	NR	NR	NR	NR	NR	NR	0.2	0	0.1	Ortoforia	Ortoforia		Pass	Normal	14	18	0.62	-0.12	10	-0.5	0	NA	-0.04	0.02	Normal	Normal	Normal	Normal
54	2012	M	33	No Symptoms	Never	0	NR	NR	NR	NR	NR	NR	NR	0.2	0.4	0.2	Ortoforia	Ortoforia		Pass	Normal	17	16	0	-1.37	78	0.5	-1.87	94	0.04	0.04	Normal	Normal	Normal	Normal
55	2012	M	45	Difficulty in seeing Distance	1 to 3	1	-2.75	-1.25	25	-3.5	0	0	NA	0	0.4	0.1	Ortoforia	Exoforia		Pass	Normal	24	25	-2.75	-1.25	104	-2.75	-1.12	74	0.1	0.4	Conjunctival hyperaemia	Conjunctival hyperaemia	Normal	Normal
56	2012	M	11	No Symptoms	<1	1	-4.25	-1.25	170	-4	-1.75	85	NA	0.3	0.2	0.3	Ortoforia	Ortoforia		Pass	Normal	NR	16	-6	-1.12	73	-3.37	-1.62	82	NR	NR	Normal	Normal	Normal	Normal
57	2012	M	13	No Symptoms	Unknown	1	0	-3	90	0	-1.25	170	NA	0.2	0.1	0.2	Ortoforia	Ortoforia		Pass	Normal	14	14	-0.12	-3.5	1	-0.25	-1.12	3	NR	NR	Normal	Normal	Normal	Normal
58	2012	M	16	No Symptoms	Unknown	1	5.5	-1.5	25	5.25	-2.25	65	NA	0.7	0.7	0.4	Exotropia	exotropia		SD	SD	19	17	8	-1.87	115	8	-2.37	55	0.3	0.7	Normal	Normal	Normal	Normal
59	2012	M	14	No Symptoms	1 to 3	0	NR	NR	NR	NR	NR	NR	NR	-0.1	-0.1	-0.1	Ortoforia	Ortoforia		Pass	Normal	31	32	-0.75	-1.25	179	-0.62	-0.25	149	NR	NR	Normal	Normal	Optic disck head anomaly - glaucoma suspect	Optic disck head anomaly - glaucoma suspect
60	2012	M	18	No Symptoms	1 to 3	0	NR	NR	NR	NR	NR	NR	NR	0.2	0	0	Ortoforia	Ortoforia		Pass	Normal	17	17	1	-0.12	48	0	-0.37	74	NR	NR	Conjunctival hyperaemia	Conjunctival hyperaemia	Normal	Normal
61	2012	M	16	No Symptoms	Unknown	0	NR	NR	NR	NR	NR	NR	NR	NR	NR	NR	Ortoforia	Ortoforia		Pass	Normal	24	19	0.12	-0.75	171	0.12	-1.37	178	NR	NR	Normal	Conjunctivitis	Normal	Normal
62	2012	M	15	No Symptoms	Unknown	0	NR	NR	NR	NR	NR	NR	NR	-0.1	-0.1	0	Ortoforia	Ortoforia		Pass	Normal	14	15	-3	-0.12	5	-2.62	-0.37	117	NR	NR	Normal	Normal	Normal	Normal
63	2012	M	16	Headaches; sensitivity to light	1 to 3	1	1	-0.25	170	1	-0.25	135	NA	0	0	0	Ortoforia	Ortoforia		Pass	Normal	NR	NR	1.5	-0.25	85	1.75	-0.5	113	NR	NR	Normal	Normal	Normal	Normal
64	2012	M	26	Sensitivity to light	Never	0	NR	NR	NR	NR	NR	NR	NR	-0.1	-0.1	0.1	Ortoforia	Ortoforia		Fail	Normal	20	18	-1.12	-0.62	68	-1.37	-0.12	98	NR	NR	Normal	Normal	Normal	Normal
65	2012	M	31	Double Vision; Sensitivity to light	Never	0	NR	NR	NR	NR	NR	NR	NR	0	0	0.1	Ortoforia	Ortoforia		Pass	Fail	NR	NR	-1.12	-0.62	45	-1.37	-0.25	100	0.06	0.06	Normal	Normal	Normal	Normal
66	2012	F	42	Difficulty in seeing near; Headaches	Never	0	NR	NR	NR	NR	NR	NR	NR	0.1	0.1	0.3	Ortoforia	Ortoforia		Fail	Normal	16	14	1.25	-0.37	26	1.25	-0.37	174	NR	NR	Normal	Normal	Cataract	Normal
67	2012	M	18	No Symptoms	Unknown	0	NR	NR	NR	NR	NR	NR	NR	-0.1	0	0.1	Ortoforia	Ortoforia		Fail	Normal	19	12	-0.12	0	NA	1.25	-0.5	142	NR	NR	Normal	Normal	Normal	Normal
68	2012	M	25	Difficulty in seeing Distance and Near; Headaches	<1	1	-8	0	0	-6.5	-1	60	NA	0.3	0.2	0.2	Ortoforia	Exoforia		Pass	Normal	11	11	-8.62	-0.5	172	-6.5	-1.12	68	NR	NR	Normal	Normal	Normal	Normal
69	2012	F	24	Difficulty in seeing Near; Headaches	Never	0	NR	NR	NR	NR	NR	NR	NR	0.2	0	0	Ortoforia	Ortoforia		Fail	Normal	17	21	1.25	-0.5	8	1.37	-0.12	4	NR	NR	Conjunctival hyperaemia	Normal	Normal	Normal
70	2012	M	28	Difficulty in seeing Distance; Headaches; Sensitivity to light	1 to 3	1	-1.75	-4.25	75	-5.75	-3.5	30	NA	0.2	0.4	0.4	Ortoforia	Ortoforia		Fail	Normal	23	NR	-0.75	-4.37	164	-6	-6.12	34	0.12	0.36	Normal	Normal	Normal	Normal
71	2012	F	18	Difficulty in seeing Distance and Near	<1	1	0	-1.25	30	-3.75	0	0	NA	0	0.9	0.1	Endotropia	exotropia		Fail	Normal	15	11	0.12	-1.75	95	-3.25	-0.62	85	NR	NR	Normal	Normal	Normal	Normal
72	2012	M	44	No Symptoms	Never	0	NR	NR	NR	NR	NR	NR	NR	0	0.3	0.3	Ortoforia	Ortoforia		Pass	Fail	19	19	-1.37	-0.87	79	-1.25	-1	105	0	0.3	Meibomian gland dysfunction	Meibomian gland dysfunction	Normal	Normal
73	2012	F	42	Difficulty in seeing Distance and Near; Headaches	1 to 3	1	1	-1	60	0	-0.75	125	NA	0.2	0.2	0.2	Ortoforia	Ortoforia		SD	NR	21	20	0.75	-1.12	67	0.12	-0.5	104	NR	NR	Normal	Normal	Normal	Normal
74	2012	M	33	Difficulty in seeing Distance	<1	1	-18	0	0	-18	0	0	NA	NR	NR	1	Ortoforia	Ortoforia	Nistagmus	Pass	Normal	15	15	NR	NR	NR	NR	NR	NR	NR	NR	normal	Normal	Cataract	Retina Anomality
75	2012	M	33	Difficulty in seeing Distance; Headaches	Unknown	0	NR	NR	NR	NR	NR	NR	NR	0.4	0.5	0.4	Ortoforia	Ortoforia		Pass	Normal	21	NR	-4.12	-0.62	27	-5	-1.25	5	0	0	Normal	Normal	Normal	Normal
76	2012	F	35	Difficulty in Seeing Distance and Near	>3	0	NR	NR	NR	NR	NR	NR	NR	0.1	0.3	0.1	Ortoforia	Ortoforia		Pass	Normal	15	NR	-0.62	-0.5	103	0	-2.12	72	0	0	Normal	Normal	Normal	Normal
77	2012	M	25	No Symptoms	>3	0	NR	NR	NR	NR	NR	NR	NR	0.3	0.2	0.1	Ortoforia	Ortoforia		Pass	Normal	12	13	-1.5	-0.62	161	-0.5	-0.62	19	-0.1	-0.06	Normal	Normal	Normal	Normal
78	2012	M	27	Difficulty in seeing Distance	Unknown	1	-6.75	-2.25	75	-7	-2.75	45	NA	1	0.7	0.5	Exotropia	Exoforia		Fail	Normal	7	NR	-12.12	-15.87	7	-9.87	-5.87	167	NR	NR	Queratoconus	Queratoconus	Normal	Normal
79	2012	M	35	No Symptoms	1 to 3	0	NR	NR	NR	NR	NR	NR	NR	0.2	0.1	0.2	Ortoforia	Ortoforia		Fail	Fail	20	21	0	-0.25	75	0.25	-1	104	NR	NR	Normal	Normal	Optic disck head anomaly - glaucoma suspect	Optic disck head anomaly - glaucoma suspect
80	2012	F	26	Difficulty in seeing Distance; Headaches	>3	0	NR	NR	NR	NR	NR	NR	NR	0	0	0.2	Exotropia	exotropia		Fail	Normal	NR	NR	1.25	0	NA	0.5	-0.75	174	NR	NR	Normal	Normal	Normal	Normal
81	2012	M	31	Difficulty in seeing Distance; Headaches	Unknown	0	NR	NR	NR	NR	NR	NR	NR	0.1	0	0	Ortoforia	Ortoforia		Pass	Normal	17	17	0.37	-0.12	9	0.25	-0.5	174	NR	NR	Normal	Normal	Normal	Normal
82	2012	M	43	No Symptoms	Never	0	NR	NR	NR	NR	NR	NR	NR	0.2	0.2	0.3	Ortoforia	Ortoforia		Fail	Fail	11	12	0.37	-0.37	87	0	-1	40	0.08	0	Normal	Normal	Normal	Normal
83	2012	M	23	Difficulty in Seeing Distance and Near	<1	1	-4.5	-1	90	-3.5	-1	180	NA	0.2	0	0.2	Ortoforia	Exoforia		Pass	Normal	20	19	-3.62	-1.25	177	-3.37	-1.12	1	0.04	0.02	Normal	Normal	Normal	Normal
84	2009	M	21	Sensitivity to light	>3	0	NR	NR	NR	NR	NR	NR	NR	NR	NR	NR	Ortoforia	Ortoforia		NR	NR	14	14	-1.25	-1.75	14	-1	-1	175	NR	NR	Normal	Normal	Normal	Normal
85	2009	M	34	Difficulty in seeing Distance; Headaches	1 to 3	1	NR	NR	NR	NR	NR	NR	NR	NR	NR	NR	Hipertropia	Hipertropia		Fail	Normal	18	14	-1.75	-1.25	15	0	-0.75	147	0.1	NR	Normal	Normal	Normal	Normal
86	2009	M	19	Headaches	<1	0	NR	NR	NR	NR	NR	NR	NR	0	0	0	Ortoforia	Ortoforia		Pass	Normal	15	10	-0.5	0	NA	-0.75	-0.75	110	NR	NR	Blepharitis	Blepharitis	Normal	Normal
87	2009	M	36	Headaches	1 to 3	1	NR	NR	NR	NR	NR	NR	NR	NR	NR	NR	Ortoforia	Endoforia		Pass	Normal	18	20	0.5	-0.25	125	0.75	-0.25	14	NR	NR	Normal	Normal	Normal	Normal
88	2009	M	24	Difficulty in seeing Distance; Sensitivity to light	1 to 3	0	NR	NR	NR	NR	NR	NR	NR	0.1	1	0	Endotropia	Endotropia		Fail	Normal	15	13	0.25	0	NA	-1.25	-1.25	70	NR	NR	Normal	Normal	Normal	Normal
89	2009	M	21	No Symptoms	1 to 3	0	NR	NR	NR	NR	NR	NR	NR	0	0	0	Ortoforia	Exoforia		Pass	Normal	15	19	-0.25	-0.5	115	-0.75	-0.5	45	0	0	Normal	Normal	Normal	Normal
90	2009	M	28	No Symptoms	Never	0	NR	NR	NR	NR	NR	NR	NR	0.2	0.1	0	Ortoforia	Ortoforia		Pass	Normal	13	12	-0.75	-0.25	145	-0.25	-0.25	167	0.22	0.1	Normal	Normal	Normal	Normal
91	2009	M	18	No Symptoms	Unknown	0	NR	NR	NR	NR	NR	NR	NR	0.2	0.1	0	Ortoforia	Ortoforia		Pass	Normal	9	10	0.5	-0.25	1	0.5	0	NA	NR	NR	Normal	Normal	Normal	Normal
92	2009	M	16	Difficulty in seeing Distance and Near; Sensitivity to light; Double visions	<1	0	NR	NR	NR	NR	NR	NR	NR	0.1	0.2	0.1	Ortoforia	Exoforia		Fail	Normal	19	17	-1	-1	111	0	-0.5	81	NR	NR	Normal	Normal	Normal	Normal
93	2009	F	18	Headaches	Unknown	1	NR	NR	NR	NR	NR	NR	NR	NR	NR	NR	Ortoforia	Ortoforia		Pass	Normal	15	14	0	0	NA	0	-0.5	3	NR	NR	Normal	Normal	Normal	Normal
94	2009	M	16	Difficulty seeing distance and near; Sensitivity to light; double vision; headaches	Never	0	NR	NR	NR	NR	NR	NR	NR	0	0.1	0	Ortoforia	Ortoforia		Pass	Fail	14	15	0	-0.25	87	0.25	-1	99	NR	NR	Normal	Pterygium/Pingueculae	Normal	Normal
95	2009	M	11	No Symptoms	Unknown	0	NR	NR	NR	NR	NR	NR	NR	0	0	0	Exoforia	Ortoforia		Pass	Normal	14	13	0	-0.5	116	-0.25	-0.5	125	NR	NR	Normal	Normal	Normal	Normal
96	2009	M	23	No Symptoms	Unknown	0	NR	NR	NR	NR	NR	NR	NR	0.2	0.1	0.1	Ortoforia	Ortoforia		Pass	Normal	14	15	0.5	-0.25	151	0.5	-0.25	20	NR	NR	Normal	Normal	Normal	Normal
97	2009	F	10	Headaches	Unknown	0	NR	NR	NR	NR	NR	NR	NR	0.2	0.2	0.1	Ortoforia	Ortoforia		Pass	Normal	20	19	-0.5	-0.5	26	-0.5	-0.25	135	NR	NR	Normal	Normal	Normal	Normal
98	2009	M	16	Difficulty in seeing Distance; Sensitivity to light; Double vision	<1	0	NR	NR	NR	NR	NR	NR	NR	0	0	0	Ortoforia	Ortoforia		Pass	Normal	13	14	-1	0	NA	1	0	NA	NR	NR	Normal	Normal	Normal	Normal
99	2009	M	12	No Symptoms	Never	0	NR	NR	NR	NR	NR	NR	NR	0	0	0	Exoforia	Exoforia		Pass	Fail	19	17	-3.75	-0.75	106	0.75	-0.25	103	NR	NR	Normal	Normal	Normal	Normal
100	2009	F	17	Difficulty in seeing Near; Sensitivity to light; Double vision	>3	1	NR	NR	NR	NR	NR	NR	NR	NR	NR	NR	Ortoforia	Ortoforia		Fail	Normal	22	21	-12	-4	170	-10	-2.5	178	0.22	0.22	Normal	Normal	Optic disck head anomaly - glaucoma suspect	Optic disck head anomaly - glaucoma suspect
101	2009	M	16	Difficulty in seeing Distance and Near; Sensitivity to light; Double vision; Headaches	Never	0	NR	NR	NR	NR	NR	NR	NR	0	0	0	Ortoforia	Ortoforia		Pass	Fail	13	14	0	-0.25	115	-0.25	0	NA	NR	NR	Normal	Normal	Normal	Normal
102	2009	F	19	Difficulty in seeing Near; Sensitivity to light; Headaches	Never	0	NR	NR	NR	NR	NR	NR	NR	0.2	0.2	0	Ortoforia	Ortoforia		Pass	Normal	20	19	-2	-0.25	135	-0.5	-0.5	24	NR	NR	Normal	Normal	Normal	Normal
103	2009	M	17	Difficulty in seeing Distance; Headaches	Never	0	NR	NR	NR	NR	NR	NR	NR	0	0	0.1	Ortoforia	Exoforia		Pass	Normal	19	17	-0.5	-1	173	-0.75	-0.75	179	NR	NR	Normal	Normal	Normal	Normal
104	2009	M	21	Difficulty in seeing Near; Headaches; Double Vision	1 to 3	1	NR	NR	NR	NR	NR	NR	NR	NR	NR	NR	Endotropia	Endotropia		Fail	Normal	23	26	NR	NR	NR	2.25	-0.75	23	NR	NR	Normal	Normal	Normal	Normal
105	2009	M	16	Dificuldade em ver (VL); Headaches; Sensitivity to light	Never	0	NR	NR	NR	NR	NR	NR	NR	0.2	0	0	Ortoforia	Endoforia		Pass	Normal	17	17	0	-0.5	37	-0.25	-0.75	154	NR	NR	Normal	Normal	Normal	Normal
106	2009	F	17	Difficulty in seeing Distance; Headaches; Sensitivity to light; Double Vision	1 to 3	1	NR	NR	NR	NR	NR	NR	NR	NR	NR	NR	Ortoforia	Ortoforia		Pass	Normal	20	21	0	0	NA	0	-1.75	91	0.22	0.3	Normal	Normal	Normal	Normal
107	2009	M	31	Difficulty in seeing Distance; Sensitivity to light	<1	1	NR	NR	NR	NR	NR	NR	NR	NR	NR	NR	Ortoforia	Ortoforia		Pass	Normal	11	8	0.75	-2	160	2.5	-3	20	0.2	0.4	Conjuntivitis	Conjuntivitis	Normal	Normal
108	2009	M	17	Difficulty in seeing Distance and Near	1 to 3	1	4.5	0	NR	4.5	0	NR	NA	0.1	0.1	0	Hipertropia	Exoforia		Fail	Normal	14	12	5	-0.25	95	5	-0.25	100	NR	NR	Normal	Normal	Normal	Normal
109	2009	M	29	Sensitivity to light	1 to 3	1	-0.5	-1.5	90	0	-1.5	20	NA	0.5	0.3	0	Exotropia	Hipertropia/Exotropia		Fail	Normal	16	15	0	-2	174	1.5	-1.25	29	0.3	0.18	Normal	Normal	Normal	Normal
110	2009	M	24	Difficulty in seeing Near	<1	1	1.5	-0.25	135	1.5	-1.25	20	NA	0.4	0.4	0.2	Ortoforia	Ortoforia		Fail	Normal	14	13	0.75	0	NA	1.25	-2	36	0.22	0.22	Normal	Normal	Normal	Normal
111	2009	M	23	No Symptoms	1 to 3	1	-1.25	-1.75	75	-0.75	-2	45	NA	0.2	0.1	0	Hipertropia/exotropia	Hipertropia/Exotropia		Pass	Fail	14	12	-2.5	-1.25	177	-3.25	-1.5	57	NR	NR	Normal	Normal	Normal	Optic Disk Anomality
112	2009	M	19	Difficulty in seeing Distance	<1	1	0.75	-2.5	100	-0.5	-2.5	175	NA	0.3	0.3	0.1	Endotropia	Endotropia		Fail	Normal	12	12	4	-1.5	2	-1	-1.5	177	0.1	0.22	Normal	Normal	Normal	Normal
113	2009	F	23	No Symptoms	>3	0	NR	NR	NR	NR	NR	NR	NR	NR	NR	NR	Exotropia	Exotropia		NR	NR	16	17	-1.5	-0.75	163	-3.25	-1.25	109	NR	NR	Normal	Normal	Normal	Normal
114	2009	M	30	Difficulty in seeing Distance; Sensitivity to light	1 to 3	1	-1.25	-1.25	90	-3	0	NR	NA	0.3	0.3	0.2	NR	NR		Fail	Normal	12	13	-1	-0.5	3	-2.25	-0.25	12	0.22	0.26	Normal	Normal	Normal	Normal
115	2009	M	30	Difficulty in Seeing Distance and Near; Headaches	<1	0	NR	NR	NR	NR	NR	NR	NR	0.3	0.3	0.1	Exotropia	Exotropia		Fail	Fail	11	12	-0.25	-0.25	101	-1	-0.25	93	0.22	0.22	Normal	Normal	Normal	Normal
116	2009	M	16	No Symptoms	Unknown	0	NR	NR	NR	NR	NR	NR	NR	0.4	0.3	0.1	Endotropia	Endotropia		Fail	Normal	13	15	-1.25	-0.25	85	-0.25	-0.25	22	0.1	0.1	Normal	Normal	Normal	Normal
117	2009	F	19	Difficulty in seeing Near; Sensitivity to light; Double vision	>3	0	NR	NR	NR	NR	NR	NR	NR	NR	NR	NR	NR	NR		Fail	Normal	14	13	-1.25	-1.5	8	-0.75	-1.75	24	0.4	0.1	Normal	Normal	Normal	Normal
118	2009	M	19	Headaches	Never	0	NR	NR	NR	NR	NR	NR	NR	0	0.1	0.1	NR	NR		Pass	Normal	13	14	2	-3	15	3.25	-2.75	23	0.22	0.22	Normal	Normal	Normal	Normal
119	2009	M	23	No Symptoms	1 to 3	1	-7.5	-0.25	1	-7.75	-4	148	NA	0.9	0.9	0.4	Exotropia	Exotropia		Fail	Normal	21	19	-6.25	-1.75	96	-7	-4	150	0.1	1.92	Normal	Normal	Normal	Normal
120	2009	F	17	Difficulty in Seeing Near	<1	0	NR	NR	NR	NR	NR	NR	NR	0.3	0.5	0.1	Exoforia	Exoforia		Pass	Normal	17	16	-1.25	-0.5	143	-0.75	-1.25	103	0	0	Normal	Normal	Normal	Normal
121	2009	M	15	Difficulty in seeing Distance and Near; Headaches; Sensitivity to light	Unknown	0	NR	NR	NR	NR	NR	NR	NR	0.9	0.9	0.3	Exotropia	Exoforia		Fail	Normal	23	15	3.5	-3.5	175	4	-4.75	6	0.22	0.44	Normal	Normal	Normal	Normal
122	2009	M	35	Difficulty in Seeing Near	Never	0	NR	NR	NR	NR	NR	NR	NR	0.5	0.2	0.1	Ortoforia	Ortoforia		Pass	Fail	14	11	-4.25	-0.75	42	-4.5	-1.75	162	0.24	0.04	Normal	Normal	Normal	Normal
123	2009	M	35	Difficulty in seeing Near	Never	0	NR	NR	NR	NR	NR	NR	NR	0.7	0.7	0.5	Ortoforia	Ortoforia		Fail	Normal	9	7	-6.25	-1.25	114	-7.75	-0.5	8	0.56	0.54	Normal	Normal	Normal	Normal
124	2009	M	32	Sensitivity to light	<1	1	-0.75	-0.75	10	-0.75	-1.25	10	NA	0.9	0.9	0.1	Exotropia	Exotropia		Pass	Normal	13	10	-1	-0.75	99	-1.25	-0.75	98	0.1	0.14	Normal	Normal	Normal	Normal
125	2009	F	15	Dificulty in seeing Distance; Headaches	Never	0	NR	NR	NR	NR	NR	NR	NR	0.3	0.2	0.2	Ortoforia	Ortoforia		Fail	Normal	12	11	-2	-0.25	132	-1	-0.5	15	0.1	0.1	Normal	Normal	Normal	Normal
126	2009	F	17	Disfficulty in Seeing Distance; Sensitivity to light	>3	0	NR	NR	NR	NR	NR	NR	NR	NR	NR	0.3	Ortoforia	Endoforia		Pass	Normal	17	20	-4.75	-1	154	-6.75	-2	90	1.92	1.96	Normal	Normal	Optic disck head anomaly - glaucoma suspect; Cataract	Optic disck head anomaly - glaucoma suspect; Cataract
127	2009	F	NR	No Symptoms	Unknown	0	NR	NR	NR	NR	NR	NR	NR	NR	NR	NR	Exotropia	Exotropia		NR	NR	NR	NR	NR	NR	NR	NR	NR	NR	NR	NR	Normal	Normal	Normal	Normal
128	2009	M	26	No Symptoms	1 to 3	1	-2	0	NR	-2.25	0	NR	NA	NR	NR	NR	Ortoforia	Ortoforia		NR	Normal	14	11	-3.25	-1.25	3	0	-0.75	31	NR	NR	Normal	Normal	Normal	Normal
129	2009	M	24	Sensitivity to light	>3	1	-7.25	-0.25	134	-7.5	-1.5	43	NA	0.1	0.1	0.2	Exotropia	Exoforia		Pass	Normal	14	14	-6.5	-0.75	139	-8.25	-0.5	58	NR	NR	Blepharitis	Normal	Normal	Normal
130	2009	F	26	Difficulty in seeing Distance	>3	1	-0.5	-0.5	178	-0.75	-0.25	177	NA	0.1	0.1	0.2	Ortoforia	Ortoforia		Pass	Normal	15	15	-1	-0.75	127	0.25	-1	29	NR	NR	Normal	Normal	Normal	Normal
131	2009	F	16	No Symptoms	>3	1	-9.75	-2.5	56	-13.5	-2.5	21	NA	0.5	0.2	0.2	Endotropia	Endotropia		Fail	Normal	14	13	-9.75	-1.5	33	-12.25	-3	150	NR	NR	Normal	Normal	Normal	Normal
132	2009	M	25	Sensitivity to light	1 to 3	1	-14	-1	103	-14.25	-0.75	175	NA	0.9	0.9	NR	NR	NR		Fail	Normal	14	12	-15.25	-2.75	27	-14.75	-4.25	145	NR	NR	Normal	Corneal Opacity	Normal	Normal
133	2009	M	17	Headaches	<1	1	-1	-1.5	105	-1.5	-1	170	NA	0.1	0.1	0.1	Ortoforia	Exoforia		Pass	Normal	NR	NR	-1.5	-1.5	15	-2.25	-1	163	NR	NR	Normal	Normal	Normal	Normal
134	2009	F	18	Difficulty in seeing Distance	Unknown	1	-1.75	-4.75	90	1.25	-4.25	180	NA	0.4	0.2	0.2	Exotropia	Exotropia		Fail	Normal	15	16	-1	-5.75	6	2.5	-3.75	4	NR	NR	Normal	Normal	Normal	Normal
																									1
																									1
																									-136.7
